# Supplementary material for: A new species of genus Syntactus Förster (Hymenoptera, Ichneumonidae, Ctenopelmatinae) with a key to Oriental and Eastern Palearctic species
Source: Zookeys. 2012 Feb 22;(170):21–8. doi: 10.3897/zookeys.170.2321 (PMC3288678; doi:10.3897/zookeys.170.2321)
Supplement: XML Treatment for Syntactus [file zookeys.170.2321-treatment1.xml]

<!DOCTYPE tp:taxon-treatment
  PUBLIC "-//TaxonX//DTD Taxonomic Treatment Publishing DTD v0 20100105//EN" "tax-treatment-NSO.dtd">
<tp:taxon-treatment xmlns:tp="http://www.plazi.org/taxpub"><tp:treatment-meta><mixed-citation publication-type="journal"><person-group><name><surname>Sun</surname><given-names>Shu-Ping</given-names></name><name><surname>Sheng</surname><given-names>Mao-Ling</given-names></name></person-group><article-title>A new species of genus 
                    <italic>Syntactus</italic> Förster (Hymenoptera, Ichneumonidae, Ctenopelmatinae) with a key to Oriental and Eastern Palearctic species
                </article-title><source>Zookeys</source><day>22</day><month>2</month><year>2012</year><volume>2012</volume><issue>170</issue><fpage>21</fpage><lpage>28</lpage><pub-id pub-id-type="doi">10.3897/zookeys.170.2321</pub-id></mixed-citation></tp:treatment-meta><tp:nomenclature><tp:taxon-name>
                        <tp:taxon-name-part taxon-name-part-type="genus">Syntactus</tp:taxon-name-part>
                    <object-id xmlns:xlink="http://www.w3.org/1999/xlink" xlink:type="simple">http://species-id.net/wiki/Syntactus</object-id>
                    </tp:taxon-name><tp:taxon-authority>Förster, 1869</tp:taxon-authority><tp:nomenclature-citation-list><tp:nomenclature-citation><tp:taxon-name>Syntactus</tp:taxon-name><comment> Förster, 1869. Verhandlungen des Naturhistorischen Vereins der Preussischen Rheinlande und Westfalens, 25(1868):210. Type-species: <italic><tp:taxon-name>Ichneumon delusor</tp:taxon-name></italic> Linnaeus; designated by Perkins 1962.</comment></tp:nomenclature-citation><tp:nomenclature-citation><tp:taxon-name>Tromopoea</tp:taxon-name><comment> Förster, 1869:210. Type-species: <italic><tp:taxon-name>Catoglyptus minor</tp:taxon-name></italic> Holmgren; designated by Perkins 1962.</comment></tp:nomenclature-citation><tp:nomenclature-citation><tp:taxon-name>Brischkea</tp:taxon-name><comment> Kriechbaumer, 1897:167. Type-species: (<italic><tp:taxon-name>Brischkea parvula</tp:taxon-name></italic> Kriechbaumer) = <italic>delusor</italic> Linnaeus; monobasic.</comment></tp:nomenclature-citation><!--PageBreak--></tp:nomenclature-citation-list></tp:nomenclature><tp:treatment-sec sec-type="Diagnosis"><title>Diagnosis.</title><p><italic><tp:taxon-name>Syntactus</tp:taxon-name></italic> can be distinguished from all other genera of <tp:taxon-name>Pionini</tp:taxon-name> by the combination of the following characters: Apical margin of clypeus blunt. Clypeal foveae open, extraordinarily impressed. Subbasal portion of lower margin of mandible sharp, its outer face without a basal impression. Upper end of epicnemial carina reaching front margin of mesopleuron. Areolet absent. Nervellus subvertical. Glymma absent. Ovipositor thin, needle-like, straight or slightly upcurved.</p></tp:treatment-sec><tp:treatment-sec sec-type="Key to species of Syntactus Förster known in Oriental and Eastern Palaearctic Regions"><title>Key to species of <tp:taxon-name>Syntactus</tp:taxon-name> Förster known in Oriental and Eastern Palaearctic Regions</title><table-wrap content-type="key" position="anchor" orientation="portrait"><table><tbody><tr><td rowspan="1" colspan="1">1</td><td rowspan="1" colspan="1">Mesopleuron without wrinkles, with indistinct or distinct punctures (<xref ref-type="fig" rid="F1">Figure 3</xref>)</td><td rowspan="1" colspan="1">2</td></tr><tr><td rowspan="1" colspan="1">–</td><td rowspan="1" colspan="1">Mesopleuron with distinct, dense and oblique wrinkles </td><td rowspan="1" colspan="1">4</td></tr><tr><td rowspan="1" colspan="1">2</td><td rowspan="1" colspan="1">Face with dense and distinct punctures. Upper tooth of mandible slightly longer than lower tooth</td><td rowspan="1" colspan="1"><italic><tp:taxon-name>Syntactus varius</tp:taxon-name></italic> (Holmgren)</td></tr><tr><td rowspan="1" colspan="1">–</td><td rowspan="1" colspan="1">Face almost smooth and without puncture, or with weak punctures. Upper tooth of mandible evidently shorter than lower tooth (<xref ref-type="fig" rid="F1">Figure 2a</xref>)</td><td rowspan="1" colspan="1">3</td></tr><tr><td rowspan="1" colspan="1">3</td><td rowspan="1" colspan="1">Area superomedia longer than wide (<xref ref-type="fig" rid="F1">Figure 4</xref>), costula connecting in front of its middle. Mesopleuron and mesosternum yellow. Metapleuron reddish brown (female) or yellow (male). Hind legs reddish brown</td><td rowspan="1" colspan="1"><italic><tp:taxon-name>Syntactus jiulianicus</tp:taxon-name></italic> Sun &amp; Sheng, sp.n.</td></tr><tr><td rowspan="1" colspan="1">–</td><td rowspan="1" colspan="1">Area superomedia approximately as long as wide, costula connecting at its middle. Mesopleuron, mesosternum, metapleuron and hind legs black</td><td rowspan="1" colspan="1"><italic><tp:taxon-name>Syntactus leleji</tp:taxon-name></italic> Kasparyan</td></tr><tr><td rowspan="1" colspan="1">4</td><td rowspan="1" colspan="1">Face almost smooth, punctures indistinct. Hind femora reddish brown.  (<xref ref-type="fig" rid="F2">Figure 7</xref>)</td><td rowspan="1" colspan="1"><italic><tp:taxon-name>Syntactus delusor</tp:taxon-name></italic> (Linnaeus)</td></tr><tr><td rowspan="1" colspan="1">–</td><td rowspan="1" colspan="1">Face with dense punctures. Hind femora black or brownish black.  (<xref ref-type="fig" rid="F3">Figure 8</xref>)</td><td rowspan="1" colspan="1"><italic><tp:taxon-name>Syntactus minor</tp:taxon-name></italic> (Holmgren)</td></tr></tbody></table></table-wrap></tp:treatment-sec><tp:treatment-sec><!--Section generated to contain objects referenced in tp:taxon-treatment.--><fig id="F1" position="float" orientation="portrait"><label>Figures 1–6.</label><caption><p><italic><tp:taxon-name>Syntactus jiulianicus</tp:taxon-name></italic> Sun &amp; Sheng, sp.n. Holotype. Female <bold>1</bold> Body, lateral view <bold>2</bold> Head, dorsal view 2a Head, anterior view <bold>3</bold> Mesosoma, lateral view <bold>4</bold> Propodeum <bold>5</bold> Terga 1 to 3, dorsal view <bold>6</bold> Apical portion of metasoma, lateral view.</p></caption><graphic xmlns:xlink="http://www.w3.org/1999/xlink" xlink:href="ZooKeys-170-021-g001.jpg" position="float" orientation="portrait" xlink:type="simple"/></fig><fig id="F2" position="float" orientation="portrait"><label>Figure 7.</label><caption><p><italic><tp:taxon-name>Syntactus delusor</tp:taxon-name></italic> (Linnaeus, 1758). Female. Body, lateral view.</p></caption><graphic xmlns:xlink="http://www.w3.org/1999/xlink" xlink:href="ZooKeys-170-021-g002.jpg" position="float" orientation="portrait" xlink:type="simple"/></fig><fig id="F3" position="float" orientation="portrait"><label>Figure 8.</label><caption><p><italic><tp:taxon-name>Syntactus minor</tp:taxon-name></italic> (Holmgren, 1857). Female <bold>8</bold> Body, lateral view.</p></caption><graphic xmlns:xlink="http://www.w3.org/1999/xlink" xlink:href="ZooKeys-170-021-g003.jpg" position="float" orientation="portrait" xlink:type="simple"/></fig></tp:treatment-sec></tp:taxon-treatment>
